# Supplementary material for: Overexpression of Cu/Zn Superoxide Dismutase (Cu/Zn SOD) in Synechococcus elongatus PCC 7942 for Enhanced Azo Dye Removal through Hydrogen Peroxide Accumulation
Source: Biology (Basel). 2021 Dec 10;10(12):1313. doi: 10.3390/biology10121313 (PMC8698522; doi:10.3390/biology10121313)
Supplement: Supplementary file 1 [file biology-10-01313-s001.zip]

Archive with 1 entries (1 files):
- biology-1497275-supplementary.pdf
